# Supplementary material for: The Feasibility of Japanese Histological Grade Classification for Predicting Renal Function Deterioration among Taiwanese Individuals with IgA Nephropathy
Source: J Clin Med. 2023 Nov 27;12(23):7339. doi: 10.3390/jcm12237339 (PMC10707328; doi:10.3390/jcm12237339)
Supplement: Supplementary file 1 [file jcm-12-07339-s001.zip]

Archive with 1 entries (1 files):
- jcm-2707320-supplementary.pdf
